# Supplementary material for: Garcinia cambogia Extract Increased Hepatic Levels of Lipolysis-Stimulated Lipoprotein Receptor and Lipids in Mice on Normal Diet
Source: Int J Mol Sci. 2023 Nov 14;24(22):16298. doi: 10.3390/ijms242216298 (PMC10671705; doi:10.3390/ijms242216298)
Supplement: Supplementary file 1 [file ijms-24-16298-s001.zip]

Archive with 1 entries (1 files):
- ijms-2684924-supplementary.pdf
